# Supplementary material for: Local selection in the presence of high levels of gene flow: Evidence of heterogeneous insecticide selection pressure across Ugandan Culex quinquefasciatus populations
Source: PLoS Negl Trop Dis. 2017 Oct 3;11(10):e0005917. doi: 10.1371/journal.pntd.0005917 (PMC5640252; doi:10.1371/journal.pntd.0005917)
Supplement: S1 Results — (XLSX) [file pntd.0005917.s003.xlsx]

## Sheet: Ace1-119
1	174	4	40	46	45	43	1	174
Codominant data template			Jinja	Kampala	Kanungu	Tororo		Region1
Sample	Pop	Ace1-119
1	Jinja	G	S
2	Jinja	G	G
3	Jinja	G	S
4	Jinja	G	G
5	Jinja	G	S
6	Jinja	G	S
7	Jinja	G	G
8	Jinja	G	S
9	Jinja	G	G
10	Jinja	G	G
11	Jinja	G	S
12	Jinja	G	G
13	Jinja	G	S
14	Jinja	G	S
15	Jinja	G	S
16	Jinja	G	S
17	Jinja	G	G
18	Jinja	G	S
19	Jinja	G	S
20	Jinja	G	G
21	Jinja	G	S
22	Jinja	G	G
23	Jinja	G	S
24	Jinja	G	G
25	Jinja	G	S
26	Jinja	G	G
27	Jinja	G	G
28	Jinja	G	S
29	Jinja	G	S
30	Jinja	G	S
31	Jinja	G	G
32	Jinja	G	S
33	Jinja	G	S
34	Jinja	G	S
35	Jinja	G	S
36	Jinja	G	S
37	Jinja	G	G
38	Jinja	G	S
39	Jinja	G	S
40	Jinja	G	S
41	Kampala	G	S
42	Kampala	G	S
43	Kampala	G	G
44	Kampala	G	G
45	Kampala	G	G
46	Kampala	G	S
47	Kampala	G	S
48	Kampala	G	S
49	Kampala	G	G
50	Kampala	G	G
51	Kampala	G	S
52	Kampala	G	S
53	Kampala	G	S
54	Kampala	G	S
55	Kampala	G	S
56	Kampala	G	S
57	Kampala	G	G
58	Kampala	G	S
59	Kampala	G	S
60	Kampala	G	S
61	Kampala	G	S
62	Kampala	G	G
63	Kampala	G	S
64	Kampala	G	S
65	Kampala	G	S
66	Kampala	G	S
67	Kampala	G	G
68	Kampala	G	S
69	Kampala	G	G
70	Kampala	G	S
71	Kampala	G	G
72	Kampala	G	G
73	Kampala	G	G
74	Kampala	G	S
75	Kampala	G	S
76	Kampala	G	G
77	Kampala	G	G
78	Kampala	G	S
79	Kampala	G	S
80	Kampala	G	S
81	Kampala	G	G
82	Kampala	G	S
83	Kampala	G	G
84	Kampala	G	G
85	Kampala	G	S
86	Kampala	G	S
87	Kanungu	G	G
88	Kanungu	G	G
89	Kanungu	G	G
90	Kanungu	G	S
91	Kanungu	G	G
92	Kanungu	G	G
93	Kanungu	G	G
94	Kanungu	G	S
95	Kanungu	G	S
96	Kanungu	G	G
97	Kanungu	G	G
98	Kanungu	G	S
99	Kanungu	G	G
G	Kanungu	G	G
101	Kanungu	G	G
102	Kanungu	G	S
103	Kanungu	G	G
104	Kanungu	G	G
105	Kanungu	G	G
106	Kanungu	G	G
107	Kanungu	G	G
108	Kanungu	G	G
109	Kanungu	G	G
110	Kanungu	G	S
111	Kanungu	G	G
112	Kanungu	G	G
113	Kanungu	G	G
114	Kanungu	G	S
115	Kanungu	G	S
116	Kanungu	G	G
117	Kanungu	G	S
118	Kanungu	G	G
119	Kanungu	G	G
120	Kanungu	G	G
121	Kanungu	G	G
122	Kanungu	G	G
123	Kanungu	G	G
124	Kanungu	G	G
125	Kanungu	G	G
126	Kanungu	G	S
127	Kanungu	G	G
128	Kanungu	G	S
129	Kanungu	G	G
130	Kanungu	G	G
131	Kanungu	G	G
132	Tororo	G	G
133	Tororo	G	S
134	Tororo	G	G
135	Tororo	G	S
136	Tororo	G	G
137	Tororo	G	G
138	Tororo	G	G
139	Tororo	G	S
140	Tororo	G	G
141	Tororo	G	S
142	Tororo	G	G
143	Tororo	G	G
144	Tororo	G	G
145	Tororo	G	G
146	Tororo	G	G
147	Tororo	G	S
148	Tororo	G	G
149	Tororo	G	G
150	Tororo	G	S
151	Tororo	G	S
152	Tororo	G	G
153	Tororo	G	G
154	Tororo	G	G
155	Tororo	G	G
156	Tororo	G	G
157	Tororo	G	G
158	Tororo	G	G
159	Tororo	G	S
160	Tororo	G	G
161	Tororo	G	G
162	Tororo	G	G
163	Tororo	G	G
164	Tororo	G	G
165	Tororo	G	G
166	Tororo	G	S
167	Tororo	G	G
168	Tororo	G	S
169	Tororo	G	G
170	Tororo	G	G
171	Tororo	G	G
172	Tororo	G	G
173	Tororo	G	G
174	Tororo	G	G

## Sheet: Vgsc-1014
1	206	5	34	42	46	43	41	1
Codominant data template			Jinja	Kanungu	Kampala	Tororo	Tanzania
Sample	Pop	Vgsc-1014
1	Pop1	A	A
2	Pop1	A	T
3	Pop1	C	C
4	Pop1	A	C
5	Pop1	A	T
6	Pop1	A	C
7	Pop1	C	C
8	Pop1	C	T
9	Pop1	C	C
10	Pop1	A	C
11	Pop1	C	C
12	Pop1	A	C
13	Pop1	A	C
14	Pop1	C	T
15	Pop1	C	C
16	Pop1	A	C
17	Pop1	C	C
18	Pop1	A	C
19	Pop1	A	C
20	Pop1	A	C
21	Pop1	C	T
22	Pop1	A	A
23	Pop1	A	A
24	Pop1	A	C
25	Pop1	A	A
26	Pop1	A	C
27	Pop1	A	C
28	Pop1	C	T
29	Pop1	A	T
30	Pop1	C	T
31	Pop1	T	T
32	Pop1	A	C
33	Pop1	C	C
34	Pop1	A	A
35	Pop2	C	T
36	Pop2	C	T
37	Pop2	T	T
38	Pop2	C	C
39	Pop2	T	T
40	Pop2	C	T
41	Pop2	T	T
42	Pop2	C	T
43	Pop2	C	T
44	Pop2	C	T
45	Pop2	C	T
46	Pop2	C	T
47	Pop2	C	T
48	Pop2	C	T
49	Pop2	C	T
50	Pop2	C	C
51	Pop2	T	T
52	Pop2	C	C
53	Pop2	T	T
54	Pop2	C	T
55	Pop2	T	T
56	Pop2	T	T
57	Pop2	T	T
58	Pop2	C	C
59	Pop2	C	T
60	Pop2	C	T
61	Pop2	T	T
62	Pop2	C	T
63	Pop2	C	T
64	Pop2	T	T
65	Pop2	C	T
66	Pop2	C	T
67	Pop2	C	C
68	Pop2	C	T
69	Pop2	C	T
70	Pop2	C	T
71	Pop2	C	T
72	Pop2	C	T
73	Pop2	C	T
74	Pop2	C	T
75	Pop2	C	C
76	Pop2	C	T
77	Pop3	C	T
78	Pop3	A	A
79	Pop3	A	A
80	Pop3	C	T
81	Pop3	A	C
82	Pop3	T	T
83	Pop3	C	T
84	Pop3	A	C
85	Pop3	C	T
86	Pop3	A	A
87	Pop3	A	C
88	Pop3	C	C
89	Pop3	A	T
90	Pop3	A	C
91	Pop3	C	C
92	Pop3	C	C
93	Pop3	C	T
94	Pop3	C	C
95	Pop3	A	A
96	Pop3	A	A
97	Pop3	A	C
98	Pop3	A	T
99	Pop3	C	C
100	Pop3	A	T
101	Pop3	A	T
102	Pop3	A	C
103	Pop3	A	C
104	Pop3	A	C
105	Pop3	A	C
106	Pop3	A	T
107	Pop3	A	C
108	Pop3	A	C
109	Pop3	A	C
110	Pop3	C	T
111	Pop3	A	C
112	Pop3	A	C
113	Pop3	A	A
114	Pop3	A	C
115	Pop3	A	C
116	Pop3	A	T
117	Pop3	T	T
118	Pop3	C	T
119	Pop3	A	T
120	Pop3	C	C
121	Pop3	C	T
122	Pop3	C	C
123	Pop4	T	T
124	Pop4	C	C
125	Pop4	C	T
126	Pop4	C	C
127	Pop4	C	C
128	Pop4	A	C
129	Pop4	C	T
130	Pop4	C	C
131	Pop4	C	C
132	Pop4	A	A
133	Pop4	C	C
134	Pop4	C	C
135	Pop4	C	C
136	Pop4	C	T
137	Pop4	C	C
138	Pop4	C	C
139	Pop4	C	C
140	Pop4	C	T
141	Pop4	C	T
142	Pop4	C	T
143	Pop4	C	T
144	Pop4	C	T
145	Pop4	C	T
146	Pop4	C	C
147	Pop4	C	T
148	Pop4	C	T
149	Pop4	C	C
150	Pop4	C	T
151	Pop4	C	T
152	Pop4	C	C
153	Pop4	C	T
154	Pop4	C	C
155	Pop4	C	T
156	Pop4	C	C
157	Pop4	C	C
158	Pop4	C	T
159	Pop4	C	T
160	Pop4	C	T
161	Pop4	C	T
162	Pop4	C	C
163	Pop4	T	T
164	Pop4	C	T
165	Pop4	C	C
166	Pop5	A	A
167	Pop5	A	C
168	Pop5	A	T
169	Pop5	A	T
170	Pop5	A	C
171	Pop5	A	A
172	Pop5	A	A
173	Pop5	A	C
174	Pop5	A	C
175	Pop5	A	T
176	Pop5	A	C
177	Pop5	A	T
178	Pop5	A	A
179	Pop5	A	C
180	Pop5	A	C
181	Pop5	A	C
182	Pop5	T	T
183	Pop5	A	T
184	Pop5	A	A
185	Pop5	A	T
186	Pop5	A	T
187	Pop5	A	T
188	Pop5	A	C
189	Pop5	A	C
190	Pop5	A	C
191	Pop5	A	C
192	Pop5	A	A
193	Pop5	A	C
194	Pop5	C	C
195	Pop5	A	A
196	Pop5	A	C
197	Pop5	A	T
198	Pop5	C	T
199	Pop5	A	T
200	Pop5	A	A
201	Pop5	A	C
202	Pop5	A	T
203	Pop5	A	C
204	Pop5	A	T
205	Pop5	A	C
206	Pop5	A	C
