# Supplementary material for: Local selection in the presence of high levels of gene flow: Evidence of heterogeneous insecticide selection pressure across Ugandan Culex quinquefasciatus populations
Source: PLoS Negl Trop Dis. 2017 Oct 3;11(10):e0005917. doi: 10.1371/journal.pntd.0005917 (PMC5640252; doi:10.1371/journal.pntd.0005917)
Supplement: S2 Results — (XLSX) [file pntd.0005917.s004.xlsx]

## Sheet: Microsatellite_data
30	162	4	41	44	39	38	1	162
POP Uganda			Jinja	Kampala	Kanungu	Tororo		Region1
Sample	Pop	MCQ24		MCQ16		MCQ19		MCQ45		MCQ3		MCQ25		MCQ28		MCQ39		MCQ10		MCQ2		MCQ4		MCQ29		MCQ1		MCQ22		MCQ37		MCQ36		MCQ23		MCQ11		MCQ8		MCQ9		MCQ41		MCQ13		MCQ31		MCQ42
J1	Jinja	127	127	197	204	259	259	102	103	206	206	254	260	124	124	190	196	309	309	135	155	258	258	123	127	132	145	184	184	245	245	152	152	246	246	257	257	219	219	272	272	198	200	250	254	158	166	124	130
J3	Jinja	129	137	197	205	259	259	102	103	206	211	258	258	122	122	196	201	309	309	135	135	260	260	123	125	145	145	186	186	245	245	152	152	246	246	251	261	217	219	272	272	198	200	254	256	166	168	130	130
J4	Jinja	127	135	200	204	259	259	100	102	206	214	254	254	0	0	186	186	309	309	155	155	258	260	125	125	132	143	186	186	245	245	150	152	244	244	257	257	213	213	272	276	194	194	254	254	168	168	130	130
J5	Jinja	127	135	202	205	259	259	100	115	206	206	254	260	126	126	190	201	306	315	155	155	258	258	119	123	141	145	184	184	245	247	150	152	246	246	251	251	213	221	270	276	194	196	254	256	164	166	126	130
J6	Jinja	127	135	202	204	259	259	102	103	207	214	254	260	116	122	196	196	309	313	135	155	258	262	123	125	145	145	186	186	245	245	152	152	246	246	257	257	219	219	274	280	194	200	256	256	164	164	130	130
J8	Jinja	127	135	202	204	259	259	102	103	207	214	260	260	124	124	186	201	315	315	155	155	258	260	119	125	132	132	186	186	247	247	148	152	248	248	251	251	213	213	272	280	194	196	254	254	158	164	130	132
J9	Jinja	127	135	204	205	252	259	103	103	206	206	260	260	124	124	196	196	315	315	135	155	258	258	119	125	132	145	180	186	245	247	150	152	246	246	251	251	217	219	272	272	194	200	254	256	164	166	130	132
J10	Jinja	127	135	205	205	257	259	103	103	211	214	260	260	116	124	196	196	306	309	135	155	258	260	125	125	145	145	186	186	245	245	150	150	0	0	251	257	217	219	272	274	194	194	254	254	168	170	130	130
J11	Jinja	133	133	200	204	258	259	102	103	214	214	254	260	122	122	196	196	309	312	135	155	258	262	123	125	132	132	184	188	245	247	150	152	246	246	257	257	213	219	272	272	194	196	256	256	164	170	130	130
J12	Jinja	129	129	202	204	259	259	99	115	206	207	260	260	124	124	196	196	320	320	135	155	260	260	0	0	132	132	184	186	245	245	152	152	246	246	251	257	213	219	272	274	196	200	254	256	164	168	130	130
J13	Jinja	127	135	204	209	252	259	103	103	206	206	254	254	126	126	196	196	315	315	155	155	260	262	119	123	145	145	182	186	245	247	152	152	246	246	251	257	217	217	270	272	194	194	254	256	168	170	130	130
J14	Jinja	133	133	204	204	259	259	103	103	206	206	260	260	124	126	196	196	309	309	155	155	260	262	123	125	132	145	186	186	245	245	152	152	246	246	251	257	213	217	272	272	194	196	250	256	168	168	130	130
J15	Jinja	129	135	202	202	257	257	102	103	206	214	260	260	124	124	186	196	309	312	135	155	258	262	123	123	132	132	184	186	245	247	150	152	244	246	257	257	217	217	272	280	194	200	254	256	158	168	130	132
J16	Jinja	127	133	202	204	257	257	102	103	206	206	260	260	124	124	196	201	309	315	155	155	262	262	119	125	145	145	186	186	245	245	152	152	246	246	251	257	213	217	270	274	194	200	256	256	164	168	130	130
J17	Jinja	127	127	202	205	252	259	102	103	206	206	260	260	124	124	186	196	315	315	155	155	260	260	119	125	132	132	186	186	245	251	150	150	244	244	257	265	213	217	272	274	194	196	256	256	166	168	130	130
J18	Jinja	127	127	204	204	259	259	100	103	206	214	254	260	124	124	196	201	309	309	0	0	260	260	119	123	132	132	184	184	245	245	152	152	246	248	251	257	213	213	272	274	194	194	254	254	158	168	124	130
J19	Jinja	133	133	200	204	259	261	102	103	206	206	254	260	116	116	196	201	306	309	135	155	260	260	123	123	141	145	184	184	245	245	150	152	246	246	251	257	219	219	272	274	196	196	254	256	168	168	130	130
J20	Jinja	127	129	202	207	257	259	99	102	206	206	254	254	124	124	196	196	309	309	135	155	260	260	123	125	132	132	186	188	245	245	148	152	244	244	251	265	219	219	272	276	196	200	254	256	164	168	124	130
J21	Jinja	127	135	204	204	257	259	102	103	206	214	260	260	122	124	196	196	315	315	155	155	260	260	123	125	143	143	182	184	245	245	152	152	244	246	251	257	213	221	272	274	194	196	254	254	164	168	130	132
J22	Jinja	129	135	197	204	259	259	102	103	206	206	254	260	124	124	196	196	306	306	135	135	258	260	119	123	132	132	182	186	245	245	152	152	246	246	251	259	213	219	272	276	196	200	254	254	166	168	132	132
J23	Jinja	127	127	200	202	259	259	102	102	206	206	254	254	0	0	196	196	306	309	155	155	258	258	123	125	132	132	188	188	245	251	152	152	246	246	251	259	213	217	272	276	194	200	254	254	168	170	124	130
J24	Jinja	127	127	204	207	257	259	104	115	206	214	254	260	124	126	196	201	309	309	135	155	258	260	123	125	132	132	184	184	245	247	150	152	246	246	257	257	213	213	274	280	194	194	254	254	168	168	126	130
J25	Jinja	127	127	197	200	239	259	103	103	214	214	254	260	122	122	196	196	306	309	155	155	260	260	119	119	132	132	186	186	245	245	152	152	244	248	251	257	217	217	272	276	194	200	254	254	158	168	126	130
J26	Jinja	133	135	204	204	259	259	102	103	206	214	254	260	0	0	194	196	308	309	155	155	260	260	119	127	145	145	184	184	245	247	150	152	244	244	251	257	217	217	272	272	194	200	254	256	168	170	126	132
J27	Jinja	127	127	202	204	257	259	103	103	206	214	254	254	0	0	194	196	306	315	135	155	258	260	119	123	132	145	184	184	245	245	150	152	246	246	251	257	217	219	270	276	194	200	254	254	158	168	130	132
J28	Jinja	127	135	204	204	259	259	100	102	206	211	260	260	116	116	196	201	306	315	155	155	258	260	125	125	132	132	186	186	245	245	152	152	244	244	251	257	217	219	272	274	194	196	256	256	164	168	122	130
J29	Jinja	127	135	204	204	259	259	100	103	206	206	254	254	124	126	186	201	309	320	155	155	258	260	0	0	132	132	182	186	245	245	150	152	244	246	251	251	217	217	272	272	196	200	254	254	164	166	130	132
J33	Jinja	127	133	200	204	257	259	99	100	206	206	254	254	116	124	196	201	309	309	135	155	260	262	119	125	132	132	184	184	247	247	152	152	246	246	251	257	217	221	274	274	200	200	254	254	168	170	122	130
J34	Jinja	127	127	204	209	250	259	100	103	210	210	254	260	124	124	196	196	315	315	155	155	260	260	123	127	132	132	184	184	245	251	150	152	246	246	251	257	219	219	276	276	196	200	256	256	158	170	130	130
J35	Jinja	135	135	197	209	258	259	103	103	206	206	260	260	126	126	196	196	309	309	155	155	260	260	123	123	132	132	186	186	245	245	152	152	244	248	251	251	217	219	270	274	196	200	254	256	166	168	130	130
J37	Jinja	127	135	197	205	259	259	103	103	206	214	260	260	124	124	196	196	320	320	135	135	262	262	0	0	143	145	184	186	247	247	152	152	244	246	251	251	213	217	272	276	194	200	254	256	168	168	128	130
J38	Jinja	133	139	205	209	252	259	103	103	206	214	260	260	122	124	196	196	315	315	135	135	258	260	0	0	145	145	186	186	245	245	150	152	248	248	251	251	217	217	272	274	194	196	254	254	158	164	130	130
J39	Jinja	133	133	207	207	259	259	102	103	206	211	260	260	122	122	196	196	309	309	135	155	258	262	123	125	132	132	184	186	245	247	152	152	246	246	251	251	213	219	274	276	194	194	254	256	164	168	124	130
J40	Jinja	127	133	202	204	252	259	102	103	206	206	254	260	0	0	186	201	306	315	135	155	260	262	123	125	145	145	180	184	245	249	148	152	0	0	251	257	217	219	274	274	200	200	256	256	168	168	130	132
J41	Jinja	129	133	202	205	257	259	102	103	206	206	260	260	116	116	186	196	315	315	155	155	258	262	123	123	132	132	184	184	247	251	152	152	248	248	251	259	217	217	270	276	194	194	254	256	168	168	130	130
J43	Jinja	129	137	204	204	257	259	100	103	206	206	254	254	116	116	196	196	312	315	135	155	260	262	123	125	132	132	184	186	245	247	152	152	246	246	251	251	217	217	274	274	196	198	254	258	168	168	122	124
J44	Jinja	127	133	204	204	257	259	103	103	207	207	260	260	124	124	192	196	308	309	155	155	258	260	119	125	132	141	184	184	247	251	150	152	246	246	257	257	217	217	272	274	200	200	252	254	166	168	130	132
J45	Jinja	127	129	197	197	259	259	100	103	214	214	260	260	116	116	190	196	309	315	135	155	260	262	0	0	132	132	184	186	245	251	150	152	246	246	257	257	213	217	276	276	194	196	256	256	158	164	130	130
J46	Jinja	127	135	204	205	252	259	103	115	206	206	254	254	124	124	186	186	308	309	155	155	258	260	0	0	132	132	180	184	245	245	150	152	246	252	251	257	213	219	274	276	194	196	254	254	164	168	122	130
J47	Jinja	127	135	204	204	257	259	100	103	206	214	256	260	124	124	194	196	306	306	155	155	258	262	123	125	132	145	182	188	245	251	152	152	246	246	251	257	219	219	274	276	194	200	250	256	164	168	130	130
J48	Jinja	127	127	204	205	259	259	104	104	206	206	260	260	124	124	186	201	315	315	155	155	258	262	119	125	132	145	184	186	245	249	150	152	246	246	251	257	213	217	274	274	194	202	254	258	168	170	124	126
K1	Kampala	129	135	202	207	259	259	102	103	206	206	254	260	124	124	186	196	309	315	155	155	258	260	125	125	132	132	184	186	245	245	152	152	246	246	251	257	213	213	274	276	194	194	254	254	168	168	130	132
K2	Kampala	127	129	197	204	257	259	103	103	206	214	254	260	122	122	196	196	312	315	155	155	260	260	125	125	132	145	180	186	245	245	150	152	246	246	251	257	217	219	272	272	194	200	254	256	158	166	130	130
K3	Kampala	127	133	204	204	259	259	103	103	206	206	254	260	116	124	186	196	309	309	135	135	260	260	123	125	145	145	184	186	245	245	152	152	244	246	251	257	217	219	272	274	194	200	250	256	166	168	130	136
K4	Kampala	133	135	204	204	257	259	103	103	206	206	260	260	122	124	190	196	306	315	135	155	260	262	125	127	132	132	180	184	245	245	152	152	244	246	251	251	213	217	272	272	194	196	254	256	164	168	124	124
K5	Kampala	133	135	197	204	250	259	102	103	206	206	254	260	116	122	190	196	306	309	0	0	258	262	123	123	132	141	184	184	245	247	152	152	244	246	257	257	213	219	276	276	196	200	250	254	168	168	130	136
K6	Kampala	127	133	204	204	259	259	102	103	207	214	254	254	124	124	186	196	309	312	135	155	260	260	123	123	132	145	184	186	245	245	150	152	246	246	251	257	213	217	274	276	194	196	254	256	158	164	130	132
K7	Kampala	129	135	204	204	257	259	103	103	211	214	260	260	122	124	196	196	309	315	155	155	258	258	123	123	132	132	184	186	245	247	150	150	250	250	251	257	213	217	274	276	194	194	256	256	158	168	122	130
K8	Kampala	139	139	204	204	259	259	100	103	206	213	260	260	124	124	196	196	309	315	135	155	260	260	119	119	132	145	184	186	245	251	152	152	246	246	251	251	217	217	274	274	194	194	256	256	164	168	124	130
K9	Kampala	127	135	204	204	259	259	102	103	206	207	260	260	124	126	196	196	313	313	135	155	258	260	119	123	145	145	186	186	245	245	150	152	246	246	251	259	217	219	272	272	194	200	248	254	158	164	130	132
K10	Kampala	127	127	202	209	257	259	102	102	206	211	260	260	122	122	196	196	309	309	135	155	260	260	123	125	132	145	184	184	245	247	152	152	0	0	251	257	213	219	272	272	194	196	252	254	164	166	130	130
K11	Kampala	127	129	197	204	259	259	103	103	206	206	254	254	0	0	186	186	309	320	135	135	260	260	123	123	145	145	180	186	245	245	152	152	244	244	257	257	217	217	272	276	196	200	256	256	158	166	130	130
K12	Kampala	127	133	197	207	259	259	103	103	206	206	254	254	122	122	196	196	309	309	155	155	258	262	123	123	132	132	184	184	245	247	150	152	244	244	255	257	213	219	272	274	200	200	254	254	164	168	130	130
K13	Kampala	133	135	204	204	252	259	103	103	206	206	258	260	122	122	196	196	309	315	155	155	258	258	0	0	145	145	184	186	245	245	150	152	244	246	251	257	217	219	270	270	194	200	254	254	164	168	130	130
K15	Kampala	127	133	204	204	259	259	103	103	206	206	258	260	122	122	196	196	309	315	135	155	258	262	123	123	132	141	184	186	245	247	152	152	244	246	251	257	213	219	272	274	194	196	254	254	164	166	130	130
K16	Kampala	127	129	205	207	259	261	103	103	206	206	260	266	116	116	196	196	308	309	155	155	260	260	123	127	132	132	184	186	245	251	150	152	244	246	251	251	217	217	274	274	194	200	254	256	168	168	130	130
K17	Kampala	127	127	204	207	259	259	103	103	206	206	254	254	0	0	186	201	309	309	155	155	260	262	119	123	132	132	184	186	245	251	150	152	246	248	251	257	213	219	272	272	194	196	252	256	166	168	124	132
K18	Kampala	133	133	204	207	259	259	102	103	206	206	254	260	116	116	196	196	315	315	155	155	260	260	123	125	145	145	186	186	245	245	150	152	246	248	251	257	213	213	274	274	194	194	254	256	158	168	130	132
K19	Kampala	133	135	204	204	257	259	103	103	206	206	260	260	122	124	196	201	309	309	155	155	260	260	123	125	132	132	186	186	245	247	152	152	244	244	251	257	213	217	272	276	196	200	254	256	164	168	130	130
K21	Kampala	133	133	204	204	257	259	100	103	206	206	260	260	124	124	196	201	309	309	155	155	260	260	123	125	132	141	186	186	245	245	150	152	246	246	251	251	217	217	270	274	194	200	252	254	168	168	126	128
K22	Kampala	127	127	197	204	257	259	100	103	206	206	254	266	122	122	186	196	309	309	155	155	260	262	119	119	132	145	186	186	245	245	150	152	246	246	251	257	217	219	272	276	196	196	254	254	168	168	124	130
K23	Kampala	127	129	204	205	259	259	103	103	206	206	254	260	122	122	186	196	315	315	155	155	260	260	123	125	132	132	186	186	245	245	152	152	246	246	251	257	219	219	276	276	194	196	250	252	158	164	130	132
K24	Kampala	127	129	204	204	252	259	103	103	206	206	258	258	122	124	196	196	309	315	181	181	258	260	123	123	132	132	186	186	245	247	150	152	244	244	257	257	219	219	272	276	200	200	252	256	158	164	126	132
K25	Kampala	127	133	204	205	252	261	103	115	206	206	266	266	124	124	186	196	309	309	0	0	258	260	123	125	132	132	182	184	245	245	150	152	244	244	257	261	213	217	274	280	194	200	250	254	166	170	130	130
K26	Kampala	133	135	202	209	252	261	103	103	207	214	260	260	124	124	196	196	309	315	135	155	260	262	123	123	132	132	184	186	245	245	150	152	246	248	257	261	213	217	272	274	200	200	254	254	158	166	126	130
K27	Kampala	129	133	197	204	260	261	104	115	206	206	260	260	124	124	196	196	312	315	135	155	260	262	123	123	132	132	184	184	245	245	150	152	246	246	251	257	213	217	272	274	194	200	254	256	168	168	130	132
K28	Kampala	127	137	202	202	257	259	103	103	206	206	254	260	124	124	196	196	312	315	135	155	258	262	123	125	145	145	0	0	245	245	150	152	0	0	251	257	217	219	274	274	194	196	250	254	164	168	130	134
K29	Kampala	127	129	205	205	250	257	102	114	207	207	256	260	124	124	190	196	309	309	135	135	258	260	123	125	132	141	180	186	245	249	152	152	244	246	251	251	219	219	272	272	194	202	252	256	158	170	130	132
K30	Kampala	127	133	202	204	259	261	103	103	206	206	260	260	122	122	196	196	309	309	155	155	258	260	119	123	132	132	184	186	245	251	152	152	246	246	251	257	217	219	280	280	194	200	250	254	164	166	126	130
K31	Kampala	127	127	197	205	259	259	100	100	207	207	256	260	0	0	186	190	315	315	155	155	258	260	123	125	132	132	186	186	245	247	152	152	246	246	251	257	213	217	274	274	196	200	252	256	158	168	130	130
K32	Kampala	127	127	202	202	257	261	100	103	206	206	260	260	122	124	186	196	309	309	155	155	258	258	119	125	132	145	184	184	245	247	152	152	244	244	257	257	219	219	272	272	194	200	252	254	164	166	130	130
K33	Kampala	127	129	204	207	252	256	100	103	206	208	260	260	116	126	196	201	309	309	135	135	260	260	125	127	132	132	184	186	245	247	152	152	244	246	257	257	213	219	272	274	196	198	252	256	158	166	130	132
K35	Kampala	127	133	204	204	250	250	100	103	206	214	254	260	124	124	186	196	309	309	135	135	258	260	119	123	132	132	180	184	245	245	150	150	246	248	251	251	219	219	252	272	194	200	254	256	168	168	126	130
K36	Kampala	129	133	204	204	259	259	102	103	206	214	260	260	116	124	196	196	309	315	155	155	258	260	127	127	132	132	184	184	251	251	152	152	0	0	251	257	217	219	272	274	196	200	256	256	168	168	130	130
K37	Kampala	127	133	204	204	252	256	103	103	206	206	254	254	116	116	196	196	309	309	135	155	258	258	119	125	132	132	184	186	245	245	152	152	246	246	251	251	217	219	272	274	194	196	252	252	168	170	130	130
K38	Kampala	127	133	204	204	259	259	103	103	206	206	254	256	122	124	196	201	306	309	155	155	258	260	123	123	145	145	184	186	245	245	152	152	246	246	251	251	221	248	274	276	200	200	248	256	168	168	130	130
K39	Kampala	127	127	204	207	259	259	102	103	206	206	260	260	124	126	192	196	309	312	135	135	258	262	123	125	132	132	180	186	245	245	152	152	244	246	251	251	217	217	272	274	194	194	254	254	166	166	130	132
K40	Kampala	127	133	204	204	259	259	100	102	206	206	254	260	0	0	186	196	315	315	135	135	258	262	123	125	132	132	184	184	245	251	150	150	244	244	251	257	217	217	274	274	194	196	252	256	164	166	130	132
K41	Kampala	127	133	197	202	259	259	103	117	206	213	260	260	124	124	196	196	309	315	135	155	258	260	123	123	132	132	182	184	245	245	152	152	244	244	251	259	213	213	272	272	196	198	256	256	168	168	130	132
K42	Kampala	127	135	202	204	259	259	103	103	206	206	260	260	122	124	196	201	309	309	155	155	258	260	123	123	132	132	184	186	245	247	150	152	246	246	257	257	213	217	274	280	200	200	252	252	166	168	130	130
K43	Kampala	127	127	202	204	239	259	100	103	207	207	260	260	116	116	196	196	315	315	135	155	258	258	123	123	132	145	182	186	245	247	150	152	246	246	257	257	217	219	270	276	194	200	254	254	158	168	130	130
K44	Kampala	127	139	202	204	257	259	103	103	206	206	260	260	0	0	196	196	309	309	135	155	260	260	123	123	132	132	184	186	245	249	150	152	246	246	257	257	213	213	272	274	200	200	256	256	166	168	130	130
K45	Kampala	127	135	205	207	257	257	100	103	206	211	260	260	122	122	186	196	309	312	135	135	258	260	123	125	132	145	186	186	245	247	152	152	246	246	251	257	213	217	274	274	200	200	254	254	158	170	130	130
K46	Kampala	127	135	202	204	257	259	103	103	206	206	254	260	124	124	196	201	309	309	155	155	260	262	123	123	132	132	184	184	245	247	152	152	246	248	251	251	213	217	272	274	200	200	252	256	164	166	126	130
K48	Kampala	129	139	204	205	259	259	100	103	206	206	258	260	124	124	190	196	309	309	135	155	260	262	125	125	145	145	182	182	247	249	152	152	246	246	251	251	217	217	272	274	194	194	254	256	166	168	124	130
KN1	Kanungu	129	135	204	204	252	259	102	102	206	208	254	260	116	124	190	196	309	309	135	155	260	262	125	125	132	132	182	184	245	245	152	152	244	246	257	257	219	219	272	276	194	200	252	252	164	166	130	130
KN2	Kanungu	129	135	200	204	250	252	103	104	206	208	254	254	122	124	196	201	306	309	155	155	258	260	123	123	145	145	184	207	245	245	152	152	246	246	251	251	217	217	274	276	196	196	252	254	158	168	130	130
KN3	Kanungu	127	135	200	204	252	259	103	103	206	206	260	260	124	124	196	196	313	313	155	155	258	260	119	123	132	132	182	184	245	245	150	152	246	246	251	251	217	217	274	276	194	200	250	256	168	168	124	130
KN4	Kanungu	127	127	197	202	252	259	102	102	206	206	254	254	122	126	201	201	315	315	135	155	260	260	119	123	132	132	186	186	245	245	152	152	244	246	251	257	213	213	272	272	194	194	250	256	164	166	130	130
KN5	Kanungu	127	135	197	197	250	252	103	103	206	211	0	0	0	0	196	196	309	309	155	155	258	260	123	123	132	132	184	184	245	245	152	152	246	246	251	251	217	217	272	276	194	196	250	256	158	168	130	130
KN6	Kanungu	127	129	204	204	257	259	102	103	207	211	0	0	124	124	186	196	308	308	135	135	258	258	123	123	132	132	180	186	245	247	150	152	244	246	251	251	213	217	274	276	194	196	252	252	164	168	130	130
KN7	Kanungu	127	135	200	204	252	259	103	103	206	206	260	260	116	116	186	196	315	315	155	155	258	260	119	123	145	145	182	184	245	245	152	152	246	246	251	251	213	213	274	276	194	200	250	254	168	168	124	130
KN9	Kanungu	127	139	197	204	257	259	100	115	206	206	254	254	124	124	186	196	309	315	155	155	258	258	123	125	132	132	186	188	245	245	152	152	244	244	251	257	217	217	270	272	194	196	254	254	164	166	128	130
KN10	Kanungu	127	129	202	204	257	259	100	103	206	206	254	266	116	116	196	196	309	315	155	155	258	260	119	119	132	145	186	188	245	247	150	150	244	244	251	257	213	217	272	276	196	200	252	256	166	170	124	132
KN11	Kanungu	129	135	200	204	250	252	103	104	206	208	254	254	124	124	186	196	309	309	155	155	258	260	123	127	145	145	184	207	245	245	152	152	246	246	251	251	217	217	274	276	193	196	250	254	158	168	130	130
KN12	Kanungu	127	133	207	207	250	259	103	103	206	206	260	266	122	122	194	196	306	306	135	155	258	258	123	125	132	132	188	205	245	245	150	152	244	244	251	265	213	213	272	276	193	196	256	256	166	168	124	130
KN13	Kanungu	129	129	204	204	259	259	103	104	206	206	254	260	124	124	186	201	306	315	155	155	260	262	123	123	132	132	184	184	245	245	150	152	244	244	251	251	217	219	274	274	194	200	252	254	158	164	130	130
KN14	Kanungu	127	129	204	204	252	259	102	102	208	211	254	260	116	116	186	196	306	306	135	155	258	258	123	125	132	132	180	184	245	247	148	152	244	244	251	251	213	213	272	276	193	200	252	254	166	166	130	132
KN15	Kanungu	127	127	200	200	259	259	102	115	214	214	260	266	124	124	196	196	309	312	155	155	260	262	123	125	132	132	180	184	245	245	152	152	246	246	259	261	217	217	274	276	194	200	252	254	166	168	130	130
KN16	Kanungu	127	133	204	204	259	259	102	102	206	206	254	260	122	122	196	201	309	309	155	155	258	262	127	127	132	145	184	205	245	249	152	152	246	246	251	259	217	217	274	276	194	200	254	254	166	168	130	130
KN17	Kanungu	127	127	207	207	259	259	103	103	206	206	254	260	124	124	196	196	309	309	155	155	258	262	125	125	132	132	182	207	245	245	150	150	246	246	255	257	217	217	272	276	194	200	254	256	168	168	130	130
KN18	Kanungu	133	135	202	204	252	259	100	100	206	211	254	260	0	0	196	196	309	315	155	155	258	262	123	125	132	132	182	184	245	245	152	152	246	246	257	257	219	219	274	276	194	200	254	254	168	170	130	130
KN19	Kanungu	127	129	202	204	252	256	102	104	206	211	260	260	124	124	196	196	320	320	155	155	258	258	119	123	132	132	184	213	245	249	150	152	0	0	251	257	213	213	272	276	194	196	252	254	158	168	130	132
KN20	Kanungu	129	135	204	204	252	259	102	102	208	211	254	260	124	124	196	201	309	312	135	155	260	260	0	0	132	132	184	184	245	245	152	152	244	246	251	257	217	219	272	276	194	194	250	252	164	166	124	130
KN21	Kanungu	129	135	202	204	257	259	103	104	206	211	254	254	0	0	196	196	309	320	155	155	258	262	123	125	132	132	207	207	245	245	150	152	0	0	251	251	221	221	272	276	196	196	254	254	164	166	130	130
KN22	Kanungu	129	135	202	204	256	259	103	104	206	208	254	254	124	124	186	196	309	315	155	155	258	262	125	125	132	132	207	207	245	245	150	152	0	0	251	251	217	217	272	276	196	196	252	254	164	166	130	130
KN23	Kanungu	129	135	200	202	252	259	103	104	206	208	254	254	0	0	186	196	315	315	155	155	258	260	123	127	145	145	207	207	245	245	152	152	0	0	251	251	217	217	272	276	193	196	250	254	164	168	130	130
KN24	Kanungu	129	133	197	204	252	259	103	104	206	211	254	266	124	124	196	196	306	308	155	155	258	260	119	123	132	145	184	186	245	245	150	152	246	246	251	251	213	217	276	276	194	200	248	254	166	168	130	132
KN25	Kanungu	127	133	202	204	257	259	102	103	206	211	260	260	122	122	186	196	306	309	155	155	258	258	123	123	132	145	184	186	245	245	152	152	0	0	251	257	217	217	0	0	193	194	252	254	164	164	128	130
KN26	Kanungu	133	135	197	204	250	259	102	103	206	206	254	254	116	116	196	201	309	309	135	155	260	262	119	123	132	145	205	209	245	249	152	152	246	246	257	259	213	217	272	272	193	200	254	256	166	166	130	130
KN28	Kanungu	129	133	202	204	257	261	102	103	207	207	254	260	124	124	196	201	309	309	155	155	260	260	123	125	132	132	184	188	245	245	150	152	244	246	255	257	213	219	276	276	194	200	252	252	166	168	130	130
KN30	Kanungu	127	127	204	207	256	259	100	102	206	206	260	260	0	0	196	196	320	320	155	155	258	260	123	125	132	145	184	186	245	245	150	150	246	246	257	257	213	213	274	276	194	200	252	254	158	164	130	130
KN31	Kanungu	127	127	202	207	250	259	103	115	211	214	260	260	0	0	186	186	309	309	155	155	258	260	123	123	132	132	186	213	245	245	152	152	246	246	251	257	213	219	274	276	193	193	256	256	164	168	130	132
KN33	Kanungu	127	127	202	204	259	259	100	102	206	206	260	260	124	124	186	196	309	309	135	155	258	260	123	123	132	132	186	186	245	245	152	152	244	244	251	257	217	217	272	274	193	200	252	256	166	168	128	130
KN34	Kanungu	127	127	202	205	250	259	103	103	206	206	260	260	122	122	186	201	320	320	155	155	258	260	123	125	132	132	184	213	245	245	152	152	246	248	251	251	213	213	274	274	194	200	252	256	164	148	130	130
KN37	Kanungu	127	127	200	204	257	259	102	103	207	214	254	260	0	0	186	196	309	312	155	155	262	262	119	119	132	132	182	184	245	245	152	152	246	246	251	251	217	217	276	276	194	196	254	256	166	168	124	132
KN39	Kanungu	127	127	202	207	257	259	103	103	206	211	260	260	122	124	190	201	309	315	155	155	260	260	121	121	132	132	180	188	245	245	150	152	244	246	251	251	221	221	274	276	193	196	256	256	166	168	130	132
KN40	Kanungu	127	135	202	205	259	259	100	102	206	206	260	260	122	122	186	196	312	313	155	155	260	262	123	127	132	132	186	188	245	245	150	152	244	244	251	257	217	219	272	272	196	200	254	254	166	166	128	130
KN41	Kanungu	127	129	204	207	259	259	103	103	207	207	254	260	122	122	186	196	315	315	155	155	258	260	123	125	132	132	184	184	245	245	152	152	246	246	251	257	213	213	276	280	196	200	252	256	164	168	130	130
KN42	Kanungu	127	129	204	207	257	259	103	103	206	206	254	260	122	122	186	196	309	309	135	135	260	260	123	127	0	0	184	186	245	245	152	152	248	248	251	257	217	219	274	274	193	193	252	256	164	164	124	130
KN44	Kanungu	127	129	204	207	257	259	102	103	206	211	260	260	116	122	190	196	306	309	0	0	258	262	123	123	132	132	205	213	245	245	150	152	244	246	251	251	213	217	276	276	193	200	252	254	166	168	130	132
KN45	Kanungu	129	133	204	204	257	259	102	103	206	206	260	266	124	124	186	196	313	315	135	135	258	264	119	123	132	132	184	213	245	245	152	152	246	246	251	251	217	217	272	274	200	200	252	252	168	168	130	130
KN46	Kanungu	127	135	204	204	257	259	100	103	207	214	254	266	124	124	186	201	315	315	155	155	258	260	123	123	145	145	180	186	245	245	152	152	246	246	251	257	221	221	276	276	196	200	254	256	166	168	130	130
KN47	Kanungu	133	133	204	207	250	259	100	103	208	211	260	260	122	124	196	196	309	309	155	155	260	260	123	123	132	145	186	186	245	245	150	152	244	246	251	261	221	221	274	276	193	196	256	256	166	166	130	130
T1	Tororo	133	133	204	204	259	259	103	103	206	206	260	260	116	124	192	196	309	309	135	155	258	258	119	123	132	132	182	209	245	245	150	152	0	0	251	251	217	217	276	276	194	200	250	254	158	170	124	124
T2	Tororo	127	127	204	204	259	259	103	103	206	213	260	260	124	124	194	196	309	309	135	155	260	260	125	125	132	132	184	186	245	245	152	152	244	246	251	261	217	219	270	280	194	196	254	256	166	170	124	132
T3	Tororo	127	133	200	202	257	259	100	115	206	206	254	260	124	126	190	196	309	309	135	155	260	262	123	123	145	145	184	184	251	251	150	152	244	246	251	257	213	213	272	272	196	200	254	256	158	166	130	132
T5	Tororo	127	127	197	207	252	259	102	103	206	206	266	266	116	122	192	196	309	320	155	155	258	258	119	123	132	145	184	213	245	251	148	152	246	248	251	251	217	217	274	280	196	196	254	256	158	166	130	132
T6	Tororo	127	135	202	205	259	259	102	103	206	206	254	266	116	122	196	196	313	313	135	155	260	262	123	125	0	0	186	186	245	251	152	152	246	246	251	251	217	219	272	272	194	194	254	254	158	168	130	132
T7	Tororo	127	129	197	197	257	259	102	117	206	206	260	260	0	0	186	186	309	309	155	155	262	262	125	125	0	0	186	213	245	247	150	152	246	246	251	251	217	217	274	276	196	202	254	254	168	168	124	130
T8	Tororo	127	127	197	204	257	257	100	115	206	206	254	260	124	124	190	196	309	309	155	155	260	262	119	123	145	145	184	213	245	251	150	152	246	246	257	257	213	213	276	276	194	196	254	254	166	170	130	130
T9	Tororo	127	127	202	204	257	257	102	103	206	206	258	260	124	124	190	196	315	315	155	155	260	260	123	125	145	145	186	186	245	245	148	152	244	246	257	261	217	217	272	274	194	200	252	256	164	168	132	136
T10	Tororo	127	133	200	202	252	252	104	104	206	206	254	254	122	122	186	196	306	315	155	155	258	258	123	125	132	132	207	213	245	251	150	152	246	246	251	259	213	217	272	274	194	200	254	256	168	170	124	126
T11	Tororo	127	127	197	205	259	259	103	115	206	206	260	260	124	124	190	196	306	309	135	155	258	260	125	125	132	143	180	213	245	247	150	152	246	246	241	257	217	219	272	272	196	200	256	256	158	166	130	130
T12	Tororo	135	135	197	197	259	259	102	103	206	206	254	254	124	124	196	196	315	315	155	155	260	262	119	119	132	145	213	213	245	245	152	152	244	244	251	251	219	219	270	274	194	196	256	256	158	168	126	132
T13	Tororo	127	127	204	204	259	259	100	115	206	206	254	260	122	122	186	190	315	315	155	155	260	260	125	127	145	145	180	182	245	247	152	152	244	244	251	251	217	217	272	276	200	200	250	256	166	168	130	132
T14	Tororo	127	135	204	204	259	259	100	103	206	206	260	260	124	124	196	196	306	315	135	135	260	260	0	0	132	145	182	182	247	251	152	152	244	246	251	257	217	217	272	272	200	200	250	254	168	170	130	130
T15	Tororo	135	135	197	204	259	259	102	103	206	214	254	254	124	124	192	196	313	313	155	155	260	260	119	125	132	132	184	184	245	245	152	152	244	246	251	251	217	219	280	280	196	200	250	254	164	168	128	132
T16	Tororo	127	135	197	204	252	252	102	103	206	211	260	260	124	124	196	201	315	315	135	155	260	260	123	123	132	132	182	186	245	247	150	152	244	244	251	259	219	219	276	276	196	200	254	254	158	168	130	130
T17	Tororo	127	133	204	207	239	259	103	103	206	206	254	260	124	124	186	196	313	313	135	135	260	260	119	125	132	132	186	186	245	245	150	152	246	246	251	261	219	219	274	274	196	200	256	256	158	168	130	136
T18	Tororo	133	135	202	209	239	256	103	103	206	206	254	260	124	124	186	190	306	309	135	135	260	260	125	125	143	143	184	184	245	245	150	154	246	246	251	251	217	217	272	276	194	200	250	254	158	164	130	136
T19	Tororo	133	135	200	209	259	259	103	103	206	206	254	260	122	122	186	196	309	309	155	155	258	260	125	125	132	132	0	0	245	245	152	152	246	246	251	251	219	219	272	276	194	196	256	256	158	170	124	132
T20	Tororo	127	139	204	204	239	257	103	103	206	214	254	260	124	124	190	196	306	308	135	155	260	262	0	0	132	141	186	186	245	245	150	150	246	246	251	251	213	219	274	274	194	200	254	254	168	170	130	132
T21	Tororo	127	127	204	204	259	259	102	103	206	206	254	254	0	0	186	196	315	315	155	155	258	262	119	119	0	0	184	186	245	245	150	150	244	246	251	251	217	219	272	272	200	202	254	256	164	166	126	132
T22	Tororo	133	133	204	207	259	259	103	103	214	214	254	254	124	124	196	196	309	313	135	135	258	258	0	0	145	145	186	186	245	245	148	152	244	248	251	259	213	213	274	276	194	196	250	254	158	164	130	132
T23	Tororo	127	133	197	205	259	259	102	115	206	206	260	260	122	122	186	196	309	312	155	155	258	258	123	125	132	132	182	184	245	251	150	152	246	246	261	265	213	217	270	276	194	194	254	254	158	164	124	130
T24	Tororo	127	133	204	207	257	259	102	103	206	214	254	260	122	124	186	196	309	309	155	155	258	260	119	119	141	141	180	213	245	245	150	150	244	244	251	251	213	217	272	274	196	196	254	256	164	168	124	136
T26	Tororo	127	127	200	204	258	259	103	103	206	206	254	260	124	124	196	196	306	306	155	155	258	260	123	125	141	145	184	207	245	247	152	152	244	244	251	259	213	217	274	274	196	200	256	256	158	170	130	132
T29	Tororo	129	133	202	204	257	259	103	103	206	214	260	260	116	116	196	196	308	309	155	155	258	260	119	123	145	145	180	213	245	245	150	150	244	246	251	261	217	217	272	276	194	194	256	258	170	170	124	130
T30	Tororo	127	133	204	205	257	257	102	103	206	206	254	254	124	124	186	201	309	309	155	155	258	260	119	125	132	132	184	184	245	245	150	152	246	246	251	251	217	217	272	276	196	200	256	256	158	158	132	136
T31	Tororo	127	133	202	204	252	259	102	103	206	206	260	260	116	124	196	201	306	320	155	155	258	260	123	123	132	132	184	184	245	251	148	152	246	246	251	259	213	217	270	274	194	196	254	254	164	166	124	124
T33	Tororo	127	133	197	200	239	259	100	102	206	206	260	260	0	0	196	196	309	309	155	155	260	260	119	127	132	141	186	213	245	245	152	152	246	246	251	251	217	217	272	274	196	196	256	256	168	168	124	132
T34	Tororo	127	127	207	207	259	259	102	103	206	206	260	260	0	0	196	196	309	309	135	155	258	262	119	127	132	145	186	205	245	245	152	152	244	244	251	251	217	219	276	276	194	200	254	254	168	170	130	132
T35	Tororo	135	127	200	204	252	259	103	103	206	206	260	260	124	124	196	196	309	309	155	155	260	260	119	125	145	145	180	186	245	245	152	152	0	0	251	251	217	217	272	274	196	200	254	256	158	166	126	130
T36	Tororo	127	127	204	204	259	259	103	103	206	214	260	260	124	126	186	196	307	315	155	155	260	260	0	0	145	145	184	184	245	245	152	152	244	244	251	251	213	221	272	274	196	200	254	256	166	170	124	130
T37	Tororo	129	137	197	202	257	259	102	103	206	214	260	260	122	124	192	196	309	309	155	155	258	262	0	0	132	145	184	207	247	247	150	152	244	246	251	251	213	217	272	272	196	196	254	256	164	168	130	132
T38	Tororo	127	135	209	209	239	261	103	115	206	206	260	260	122	122	186	196	306	306	135	155	258	262	123	125	132	132	186	186	245	245	152	152	244	246	251	259	213	213	272	272	194	194	256	256	168	168	126	130
T39	Tororo	127	127	204	207	252	256	100	114	206	206	260	260	124	124	196	196	306	309	155	155	260	260	123	127	145	145	180	186	245	245	150	152	246	246	251	251	217	217	272	272	194	200	254	254	158	168	124	132
T40	Tororo	127	133	200	204	259	259	102	103	206	206	254	254	124	124	198	201	306	309	155	155	260	262	123	125	132	132	184	186	245	251	152	152	246	246	259	259	217	217	274	274	194	196	254	256	170	170	130	132
T41	Tororo	127	127	204	205	252	259	102	103	206	206	260	260	124	124	196	196	309	309	135	135	260	260	119	125	132	145	184	184	245	247	152	152	246	246	251	251	217	219	276	276	200	200	254	254	168	170	124	132
T43	Tororo	127	135	204	204	259	259	100	103	206	210	254	254	124	124	186	196	309	309	135	135	260	260	123	125	132	132	207	207	245	245	152	152	244	246	257	257	217	217	276	280	200	202	254	254	158	158	130	136
T46	Tororo	127	127	197	197	239	239	100	102	206	206	254	260	124	124	196	196	315	315	155	155	260	262	119	123	132	132	182	207	245	245	152	152	246	246	251	257	213	217	0	0	194	196	254	256	168	170	130	132
[truncated: 12 more columns]
