# Supplementary material for: Local selection in the presence of high levels of gene flow: Evidence of heterogeneous insecticide selection pressure across Ugandan Culex quinquefasciatus populations
Source: PLoS Negl Trop Dis. 2017 Oct 3;11(10):e0005917. doi: 10.1371/journal.pntd.0005917 (PMC5640252; doi:10.1371/journal.pntd.0005917)
Supplement: S3 Results — (XLS) [file pntd.0005917.s005.xls]

## Sheet: Sheet1
Gene stable ID	Transcript stable ID	Chromosome/scaffold name	Gene description	GO term name
CPIJ007981	CPIJ007981-RA	supercont3.186	conserved hypothetical protein [Source:VB External Description;Acc:CPIJ007981]
CPIJ007973	CPIJ007973-RA	supercont3.186	conserved hypothetical protein [Source:VB External Description;Acc:CPIJ007973]	integral component of membrane
CPIJ007973	CPIJ007973-RA	supercont3.186	conserved hypothetical protein [Source:VB External Description;Acc:CPIJ007973]	G-protein coupled peptide receptor activity
CPIJ007977	CPIJ007977-RA	supercont3.186	conserved hypothetical protein [Source:VB External Description;Acc:CPIJ007977]	nucleus
CPIJ007977	CPIJ007977-RA	supercont3.186	conserved hypothetical protein [Source:VB External Description;Acc:CPIJ007977]	nucleic acid binding
CPIJ007977	CPIJ007977-RA	supercont3.186	conserved hypothetical protein [Source:VB External Description;Acc:CPIJ007977]	zinc ion binding
CPIJ007970	CPIJ007970-RA	supercont3.186	UDP-glucose 4-epimerase [Source:VB External Description;Acc:CPIJ007970]	UDP-glucose 4-epimerase activity
CPIJ007970	CPIJ007970-RA	supercont3.186	UDP-glucose 4-epimerase [Source:VB External Description;Acc:CPIJ007970]	galactose metabolic process
CPIJ007966	CPIJ007966-RA	supercont3.186	conserved hypothetical protein [Source:VB External Description;Acc:CPIJ007966]	actin binding
CPIJ007986	CPIJ007986-RA	supercont3.186	heat shock transcription factor [Source:VB External Description;Acc:CPIJ007986]	nucleus
CPIJ007986	CPIJ007986-RA	supercont3.186	heat shock transcription factor [Source:VB External Description;Acc:CPIJ007986]	transcription factor activity, sequence-specific DNA binding
CPIJ007986	CPIJ007986-RA	supercont3.186	heat shock transcription factor [Source:VB External Description;Acc:CPIJ007986]	sequence-specific DNA binding
CPIJ007953	CPIJ007953-RA	supercont3.186	conserved hypothetical protein [Source:VB External Description;Acc:CPIJ007953]
CPIJ007994	CPIJ007994-RA	supercont3.186	conserved hypothetical protein [Source:VB External Description;Acc:CPIJ007994]
CPIJ007985	CPIJ007985-RA	supercont3.186	heat shock transcription factor [Source:VB External Description;Acc:CPIJ007985]	nucleus
CPIJ007985	CPIJ007985-RA	supercont3.186	heat shock transcription factor [Source:VB External Description;Acc:CPIJ007985]	transcription factor activity, sequence-specific DNA binding
CPIJ007985	CPIJ007985-RA	supercont3.186	heat shock transcription factor [Source:VB External Description;Acc:CPIJ007985]	sequence-specific DNA binding
CPIJ007985	CPIJ007985-RA	supercont3.186	heat shock transcription factor [Source:VB External Description;Acc:CPIJ007985]	regulation of transcription from RNA polymerase II promoter
CPIJ007997	CPIJ007997-RA	supercont3.186	sodium-dependent serotonin transporter [Source:VB External Description;Acc:CPIJ007997]	integral component of membrane
CPIJ007997	CPIJ007997-RA	supercont3.186	sodium-dependent serotonin transporter [Source:VB External Description;Acc:CPIJ007997]	neurotransmitter:sodium symporter activity
CPIJ007957	CPIJ007957-RA	supercont3.186	six/sine homebox transcription factors [Source:VB External Description;Acc:CPIJ007957]	nucleus
CPIJ007957	CPIJ007957-RA	supercont3.186	six/sine homebox transcription factors [Source:VB External Description;Acc:CPIJ007957]	regulation of transcription, DNA-templated
CPIJ007957	CPIJ007957-RA	supercont3.186	six/sine homebox transcription factors [Source:VB External Description;Acc:CPIJ007957]	sequence-specific DNA binding
CPIJ007963	CPIJ007963-RA	supercont3.186	ecdysone-induced protein 75b [Source:VB External Description;Acc:CPIJ007963]	nucleus
CPIJ007963	CPIJ007963-RA	supercont3.186	ecdysone-induced protein 75b [Source:VB External Description;Acc:CPIJ007963]	zinc ion binding
CPIJ007963	CPIJ007963-RA	supercont3.186	ecdysone-induced protein 75b [Source:VB External Description;Acc:CPIJ007963]	thyroid hormone receptor activity
CPIJ007963	CPIJ007963-RA	supercont3.186	ecdysone-induced protein 75b [Source:VB External Description;Acc:CPIJ007963]	steroid hormone receptor activity
CPIJ007963	CPIJ007963-RA	supercont3.186	ecdysone-induced protein 75b [Source:VB External Description;Acc:CPIJ007963]	sequence-specific DNA binding
CPIJ007963	CPIJ007963-RA	supercont3.186	ecdysone-induced protein 75b [Source:VB External Description;Acc:CPIJ007963]	transcription, DNA-templated
CPIJ007965	CPIJ007965-RA	supercont3.186	neural cell adhesion molecule 1 [Source:VB External Description;Acc:CPIJ007965]	cell adhesion
CPIJ007965	CPIJ007965-RA	supercont3.186	neural cell adhesion molecule 1 [Source:VB External Description;Acc:CPIJ007965]	integral component of membrane
CPIJ007989	CPIJ007989-RA	supercont3.186	porphobilinogen deaminase [Source:VB External Description;Acc:CPIJ007989]	tetrapyrrole biosynthetic process
CPIJ007989	CPIJ007989-RA	supercont3.186	porphobilinogen deaminase [Source:VB External Description;Acc:CPIJ007989]	hydroxymethylbilane synthase activity
CPIJ007995	CPIJ007995-RA	supercont3.186	Eftud2 protein, putative [Source:VB External Description;Acc:CPIJ007995]
CPIJ007976	CPIJ007976-RA	supercont3.186	conserved hypothetical protein [Source:VB External Description;Acc:CPIJ007976]	nucleus
CPIJ007976	CPIJ007976-RA	supercont3.186	conserved hypothetical protein [Source:VB External Description;Acc:CPIJ007976]	nucleic acid binding
CPIJ007976	CPIJ007976-RA	supercont3.186	conserved hypothetical protein [Source:VB External Description;Acc:CPIJ007976]	zinc ion binding
CPIJ007962	CPIJ007962-RA	supercont3.186	E75 isoform C [Source:VB External Description;Acc:CPIJ007962]
CPIJ007969	CPIJ007969-RA	supercont3.186	conserved hypothetical protein [Source:VB External Description;Acc:CPIJ007969]
CPIJ007998	CPIJ007998-RA	supercont3.186	salivary C-type lectin [Source:VB External Description;Acc:CPIJ007998]	carbohydrate binding
CPIJ007979	CPIJ007979-RA	supercont3.186	conserved hypothetical protein [Source:VB External Description;Acc:CPIJ007979]	nucleus
CPIJ007979	CPIJ007979-RA	supercont3.186	conserved hypothetical protein [Source:VB External Description;Acc:CPIJ007979]	zinc ion binding
CPIJ007956	CPIJ007956-RA	supercont3.186	conserved hypothetical protein [Source:VB External Description;Acc:CPIJ007956]	extracellular region
CPIJ007956	CPIJ007956-RA	supercont3.186	conserved hypothetical protein [Source:VB External Description;Acc:CPIJ007956]	chitin binding
CPIJ007956	CPIJ007956-RA	supercont3.186	conserved hypothetical protein [Source:VB External Description;Acc:CPIJ007956]	chitin metabolic process
CPIJ007980	CPIJ007980-RA	supercont3.186	polyadenylate-binding protein 1 [Source:VB External Description;Acc:CPIJ007980]	cytoplasm
CPIJ007980	CPIJ007980-RA	supercont3.186	polyadenylate-binding protein 1 [Source:VB External Description;Acc:CPIJ007980]	nucleotide binding
CPIJ007980	CPIJ007980-RA	supercont3.186	polyadenylate-binding protein 1 [Source:VB External Description;Acc:CPIJ007980]	RNA binding
CPIJ007972	CPIJ007972-RA	supercont3.186	conserved hypothetical protein [Source:VB External Description;Acc:CPIJ007972]
CPIJ007991	CPIJ007991-RA	supercont3.186	conserved hypothetical protein [Source:VB External Description;Acc:CPIJ007991]	integral component of membrane
CPIJ007959	CPIJ007959-RA	supercont3.186	conserved hypothetical protein [Source:VB External Description;Acc:CPIJ007959]
CPIJ007975	CPIJ007975-RA	supercont3.186	conserved hypothetical protein [Source:VB External Description;Acc:CPIJ007975]	nucleus
CPIJ007975	CPIJ007975-RA	supercont3.186	conserved hypothetical protein [Source:VB External Description;Acc:CPIJ007975]	nucleic acid binding
CPIJ007975	CPIJ007975-RA	supercont3.186	conserved hypothetical protein [Source:VB External Description;Acc:CPIJ007975]	zinc ion binding
CPIJ007988	CPIJ007988-RA	supercont3.186	conserved hypothetical protein [Source:VB External Description;Acc:CPIJ007988]
CPIJ007984	CPIJ007984-RA	supercont3.186	f-box/lrr protein, putative [Source:VB External Description;Acc:CPIJ007984]
CPIJ007961	CPIJ007961-RA	supercont3.186	conserved hypothetical protein [Source:VB External Description;Acc:CPIJ007961]
CPIJ007983	CPIJ007983-RA	supercont3.186	zinc finger protein [Source:VB External Description;Acc:CPIJ007983]	nucleic acid binding
CPIJ007983	CPIJ007983-RA	supercont3.186	zinc finger protein [Source:VB External Description;Acc:CPIJ007983]	zinc ion binding
CPIJ007971	CPIJ007971-RA	supercont3.186	conserved hypothetical protein [Source:VB External Description;Acc:CPIJ007971]	integral component of membrane
CPIJ007968	CPIJ007968-RA	supercont3.186	conserved hypothetical protein [Source:VB External Description;Acc:CPIJ007968]
CPIJ007999	CPIJ007999-RA	supercont3.186	salivary C-type lectin [Source:VB External Description;Acc:CPIJ007999]	carbohydrate binding
CPIJ007978	CPIJ007978-RA	supercont3.186	androgen induced inhibitor of proliferation / pds5 [Source:VB External Description;Acc:CPIJ007978]	binding
CPIJ007955	CPIJ007955-RA	supercont3.186	conserved hypothetical protein [Source:VB External Description;Acc:CPIJ007955]	extracellular region
CPIJ007955	CPIJ007955-RA	supercont3.186	conserved hypothetical protein [Source:VB External Description;Acc:CPIJ007955]	regulation of cell growth
CPIJ007992	CPIJ007992-RA	supercont3.186	zinc finger MYND domain-containing protein 10 [Source:VB External Description;Acc:CPIJ007992]	metal ion binding
CPIJ007990	CPIJ007990-RA	supercont3.186	conserved hypothetical protein [Source:VB External Description;Acc:CPIJ007990]	integral component of membrane
CPIJ007960	CPIJ007960-RA	supercont3.186	peroxisome proliferator-activated receptor binding protein [Source:VB External Description;Acc:CPIJ007960]	RNA polymerase II transcription cofactor activity
CPIJ007960	CPIJ007960-RA	supercont3.186	peroxisome proliferator-activated receptor binding protein [Source:VB External Description;Acc:CPIJ007960]	mediator complex
CPIJ007974	CPIJ007974-RA	supercont3.186	conserved hypothetical protein [Source:VB External Description;Acc:CPIJ007974]	nucleus
CPIJ007974	CPIJ007974-RA	supercont3.186	conserved hypothetical protein [Source:VB External Description;Acc:CPIJ007974]	nucleic acid binding
CPIJ007974	CPIJ007974-RA	supercont3.186	conserved hypothetical protein [Source:VB External Description;Acc:CPIJ007974]	zinc ion binding
CPIJ007967	CPIJ007967-RA	supercont3.186	mitochondrial import receptor subunit tom20 [Source:VB External Description;Acc:CPIJ007967]	integral component of membrane
CPIJ007967	CPIJ007967-RA	supercont3.186	mitochondrial import receptor subunit tom20 [Source:VB External Description;Acc:CPIJ007967]	mitochondrial outer membrane translocase complex
CPIJ007967	CPIJ007967-RA	supercont3.186	mitochondrial import receptor subunit tom20 [Source:VB External Description;Acc:CPIJ007967]	protein targeting
CPIJ007987	CPIJ007987-RA	supercont3.186	ATP-dependent RNA helicase DRS1 [Source:VB External Description;Acc:CPIJ007987]	ATP binding
CPIJ007987	CPIJ007987-RA	supercont3.186	ATP-dependent RNA helicase DRS1 [Source:VB External Description;Acc:CPIJ007987]	nucleic acid binding
CPIJ007987	CPIJ007987-RA	supercont3.186	ATP-dependent RNA helicase DRS1 [Source:VB External Description;Acc:CPIJ007987]	helicase activity
CPIJ007954	CPIJ007954-RA	supercont3.186	pter-prov protein [Source:VB External Description;Acc:CPIJ007954]	zinc ion binding
CPIJ007954	CPIJ007954-RA	supercont3.186	pter-prov protein [Source:VB External Description;Acc:CPIJ007954]	catabolic process
CPIJ007982	CPIJ007982-RA	supercont3.186	conserved hypothetical protein [Source:VB External Description;Acc:CPIJ007982]
CPIJ007996	CPIJ007996-RA	supercont3.186	GTP-binding protein era [Source:VB External Description;Acc:CPIJ007996]	GTP binding
CPIJ007996	CPIJ007996-RA	supercont3.186	GTP-binding protein era [Source:VB External Description;Acc:CPIJ007996]	RNA binding
CPIJ007964	CPIJ007964-RA	supercont3.186	conserved hypothetical protein [Source:VB External Description;Acc:CPIJ007964]	integral component of membrane
CPIJ007964	CPIJ007964-RA	supercont3.186	conserved hypothetical protein [Source:VB External Description;Acc:CPIJ007964]	G-protein coupled receptor signaling pathway
CPIJ007964	CPIJ007964-RA	supercont3.186	conserved hypothetical protein [Source:VB External Description;Acc:CPIJ007964]	response to pheromone
CPIJ007958	CPIJ007958-RA	supercont3.186	conserved hypothetical protein [Source:VB External Description;Acc:CPIJ007958]	integral component of membrane
CPIJ007993	CPIJ007993-RA	supercont3.186	40S ribosomal protein S12 [Source:VB External Description;Acc:CPIJ007993]	ribosome
CPIJ007993	CPIJ007993-RA	supercont3.186	40S ribosomal protein S12 [Source:VB External Description;Acc:CPIJ007993]	structural constituent of ribosome
CPIJ007993	CPIJ007993-RA	supercont3.186	40S ribosomal protein S12 [Source:VB External Description;Acc:CPIJ007993]	translation
