# Supplementary material for: Local selection in the presence of high levels of gene flow: Evidence of heterogeneous insecticide selection pressure across Ugandan Culex quinquefasciatus populations
Source: PLoS Negl Trop Dis. 2017 Oct 3;11(10):e0005917. doi: 10.1371/journal.pntd.0005917 (PMC5640252; doi:10.1371/journal.pntd.0005917)
Supplement: S4 Results — (XLS) [file pntd.0005917.s006.xls]

## Sheet: Sheet1
Gene stable ID	Transcript stable ID	Chromosome/scaffold name	Gene description	GO term name
CPIJ013752	CPIJ013752-RA	supercont3.526	acyl-CoA Delta(11) desaturase [Source:VB External Description;Acc:CPIJ013752]	integral component of membrane
CPIJ013752	CPIJ013752-RA	supercont3.526	acyl-CoA Delta(11) desaturase [Source:VB External Description;Acc:CPIJ013752]	fatty acid biosynthetic process
CPIJ013752	CPIJ013752-RA	supercont3.526	acyl-CoA Delta(11) desaturase [Source:VB External Description;Acc:CPIJ013752]	oxidoreductase activity, acting on paired donors, with oxidation of a pair of donors resulting in the reduction of molecular oxygen to two molecules of water
CPIJ013733	CPIJ013733-RA	supercont3.526	nucleosome assembly protein, putative [Source:VB External Description;Acc:CPIJ013733]
CPIJ013749	CPIJ013749-RA	supercont3.526	delta(9)-desaturase, putative [Source:VB External Description;Acc:CPIJ013749]	integral component of membrane
CPIJ013749	CPIJ013749-RA	supercont3.526	delta(9)-desaturase, putative [Source:VB External Description;Acc:CPIJ013749]	fatty acid biosynthetic process
CPIJ013749	CPIJ013749-RA	supercont3.526	delta(9)-desaturase, putative [Source:VB External Description;Acc:CPIJ013749]	oxidoreductase activity, acting on paired donors, with oxidation of a pair of donors resulting in the reduction of molecular oxygen to two molecules of water
CPIJ013734	CPIJ013734-RA	supercont3.526	conserved hypothetical protein [Source:VB External Description;Acc:CPIJ013734]
CPIJ013751	CPIJ013751-RA	supercont3.526	pipsqueak [Source:VB External Description;Acc:CPIJ013751]	DNA binding
CPIJ013743	CPIJ013743-RA	supercont3.526	integrin beta-1-binding protein 2 [Source:VB External Description;Acc:CPIJ013743]	integrin-mediated signaling pathway
CPIJ013735	CPIJ013735-RA	supercont3.526	nucleosome assembly protein, putative [Source:VB External Description;Acc:CPIJ013735]
CPIJ013748	CPIJ013748-RA	supercont3.526	acyl-CoA desaturase 1 [Source:VB External Description;Acc:CPIJ013748]	integral component of membrane
CPIJ013748	CPIJ013748-RA	supercont3.526	acyl-CoA desaturase 1 [Source:VB External Description;Acc:CPIJ013748]	fatty acid biosynthetic process
CPIJ013748	CPIJ013748-RA	supercont3.526	acyl-CoA desaturase 1 [Source:VB External Description;Acc:CPIJ013748]	oxidoreductase activity, acting on paired donors, with oxidation of a pair of donors resulting in the reduction of molecular oxygen to two molecules of water
CPIJ013738	CPIJ013738-RA	supercont3.526	cytoplasmic polyadenylation element binding protein [Source:VB External Description;Acc:CPIJ013738]
CPIJ013754	CPIJ013754-RA	supercont3.526	olfactory receptor, putative [Source:VB External Description;Acc:CPIJ013754]	integral component of membrane
CPIJ013754	CPIJ013754-RA	supercont3.526	olfactory receptor, putative [Source:VB External Description;Acc:CPIJ013754]	plasma membrane
CPIJ013754	CPIJ013754-RA	supercont3.526	olfactory receptor, putative [Source:VB External Description;Acc:CPIJ013754]	odorant binding
CPIJ013754	CPIJ013754-RA	supercont3.526	olfactory receptor, putative [Source:VB External Description;Acc:CPIJ013754]	olfactory receptor activity
CPIJ013742	CPIJ013742-RA	supercont3.526	conserved hypothetical protein [Source:VB External Description;Acc:CPIJ013742]	nucleus
CPIJ013742	CPIJ013742-RA	supercont3.526	conserved hypothetical protein [Source:VB External Description;Acc:CPIJ013742]	nucleic acid binding
CPIJ013741	CPIJ013741-RA	supercont3.526	mitochondrial 39S ribosomal protein L27 [Source:VB External Description;Acc:CPIJ013741]	ribosome
CPIJ013741	CPIJ013741-RA	supercont3.526	mitochondrial 39S ribosomal protein L27 [Source:VB External Description;Acc:CPIJ013741]	structural constituent of ribosome
CPIJ013741	CPIJ013741-RA	supercont3.526	mitochondrial 39S ribosomal protein L27 [Source:VB External Description;Acc:CPIJ013741]	translation
CPIJ013750	CPIJ013750-RA	supercont3.526	delta(9)-desaturase, putative [Source:VB External Description;Acc:CPIJ013750]	integral component of membrane
CPIJ013750	CPIJ013750-RA	supercont3.526	delta(9)-desaturase, putative [Source:VB External Description;Acc:CPIJ013750]	fatty acid biosynthetic process
CPIJ013750	CPIJ013750-RA	supercont3.526	delta(9)-desaturase, putative [Source:VB External Description;Acc:CPIJ013750]	oxidoreductase activity, acting on paired donors, with oxidation of a pair of donors resulting in the reduction of molecular oxygen to two molecules of water
CPIJ013740	CPIJ013740-RA	supercont3.526	conserved hypothetical protein [Source:VB External Description;Acc:CPIJ013740]	integral component of membrane
CPIJ013747	CPIJ013747-RA	supercont3.526	enoyl-CoA hydratase, mitochondrial precursor [Source:VB External Description;Acc:CPIJ013747]	catalytic activity
CPIJ013747	CPIJ013747-RA	supercont3.526	enoyl-CoA hydratase, mitochondrial precursor [Source:VB External Description;Acc:CPIJ013747]	metabolic process
CPIJ013736	CPIJ013736-RA	supercont3.526	hypothetical protein [Source:VB External Description;Acc:CPIJ013736]
CPIJ013745	CPIJ013745-RA	supercont3.526	predicted protein [Source:VB External Description;Acc:CPIJ013745]	nucleic acid binding
CPIJ013745	CPIJ013745-RA	supercont3.526	predicted protein [Source:VB External Description;Acc:CPIJ013745]	nucleotide binding
CPIJ013737	CPIJ013737-RA	supercont3.526	conserved hypothetical protein [Source:VB External Description;Acc:CPIJ013737]	integral component of peroxisomal membrane
CPIJ013737	CPIJ013737-RA	supercont3.526	conserved hypothetical protein [Source:VB External Description;Acc:CPIJ013737]	peroxisome fission
CPIJ013746	CPIJ013746-RA	supercont3.526	protein kinase, putative [Source:VB External Description;Acc:CPIJ013746]	ATP binding
CPIJ013746	CPIJ013746-RA	supercont3.526	protein kinase, putative [Source:VB External Description;Acc:CPIJ013746]	protein kinase activity
CPIJ013753	CPIJ013753-RA	supercont3.526	small glutamine-rich tetratricopeptide repeat-containing protein A [Source:VB External Description;Acc:CPIJ013753]	protein binding
CPIJ013744	CPIJ013744-RA	supercont3.526	RWD domain-containing protein 1 [Source:VB External Description;Acc:CPIJ013744]	protein binding
CPIJ013739	CPIJ013739-RA	supercont3.526	conserved hypothetical protein [Source:VB External Description;Acc:CPIJ013739]	integral component of membrane
